# Supplementary material for: Nitric Oxide Enhances Desiccation Tolerance of Recalcitrant Antiaris toxicaria Seeds via Protein S-Nitrosylation and Carbonylation
Source: PLoS One. 2011 Jun 2;6(6):e20714. doi: 10.1371/journal.pone.0020714 (PMC3107241; doi:10.1371/journal.pone.0020714)
Supplement: Table S2 — Identification of desiccation- or NO-responsive carbonylated proteins in the embryo proteins of desiccated A.toxicaria seeds. (XLS) [file pone.0020714.s005.xls]

## Sheet: Sheet1
Supplemental Table 2
Sequence data for of the 16 soluble proteins from Antiaris toxicaria seeds embryo protein
Supplemental Table1
Legends
Spot no.,Spot number in 2-DE gel as show in Figure 5 and sup.Figure 2
theo. Mw/pI,Theoretical molecular weight(kD)and pI
exp.Mw/pI,Experimental molecular weigh and Pi
Accession number,Accession number in NCBI database
p value,Protein spots showed a significant various change in abundance (fold change) by a factor >1.5-fold among the control, the saline and the saline+SNAP treatment analyzed by LSD test. A p-value of ≤0.05 was considered statistically significant.
Organism, organism in which the protein has been identified;
Score,Mascot score
NMP,Number of matched peptides
%SC,Sequence coverage.
Spot number	Exp.MW	Ex.PI	Theo.MW	Theo. PI	Protein Name	Organism	Accession number	p value	%SC	Score	NMP	Sequence
1	100.4	6.74	107.5	6.04	Phospholipase PLDb2	S.lycopersicum	AAG45488	0.021	8	210	6	MIYVHSK PESLECVR+ Carbamidomethyl (C) GANNLIPMEIALK+ Oxidation (M) DASAEGCTLGDLLK LLHGNLEIWVYEAK SDPYVSINIADATIGR Deamidation N (8)
2	63.6	5.81	97.4	6.37	Stress inducible protein	G. max	CAA56165	0.026	8	487	5	ADEAREK DASPPTK DFTPEELK FETAIGHYSK TPPHVQPPGPR
3	120.2	5.11	104.7	5.15	Attuba1	A.thaliana	NP_565693	0.042	5	158	6	LREALK ADASVQK LKGNPTLR DFTESSSDK ETFGIPIGEWTK IVPDFEPRQDAK
4	74.6	5.82	76.4	5.44	ATP binding protein	R.communis	EEF43942	0.039	6	242	6	SADNK ESPEYR LQHRNLVR SYSRNEVLR ATDDNFTAFQK Deamidation N(5) QPTMPMKGLELDK+ Oxidation(M)
5	60.8	7.97	62.3	8.02	GR	A.thaliana	NP_191026	0.024	15	542	6	ASPEAK LTGIYKL MASTPK+ Oxidation (M) TLTSLYSLRPR NILIAVGGR GIEFHTEESPEAIIK
6	56.7	5.2	55.4	5.67	Putative protein phosphatase 2C	A.thaliana	AAD24391	0.027	9	264	5	EWGITR VRHDLSR YVANAGDSR Deamidation N (4) VSSQFLPPDGSR RDACAAIVAESYR+ Carbamidomethyl ©
7	51.4	5.52	52.5	5.31	WD-repeat protein	R.communis	EEF34972	0.03	10	340	5	FVRKYK SSPVVK ASKAGGSNDK EEVLTELEDFK LTSGGLGSPIHK
8	43.5	6.09	46.2	5.81	Heterotrimeric G protein subunit	N. plumbaginifolia	CAA96529	0.026	16	455	5	DFSPVGENK TSFMLFLNK VIHANVYQTIK EESYFQCTAPDRVDR QADDEENTQTADIER
9	42.3	6.48	41.5	5.95	DNA repair protein reca	R.communis	EEF28487	0.075	10	458	6	NEAITSLGR MNAOFKGSKR+ Oxidation (M) LDLALGIGGLPK HAAEEYLAENYK GFCSESCVLELACEYGVIR+ Carbamidomethyl ©
10	40.5	6.23	41.3	6.16	S-adenosyl-l-methionine :delta24-sterol-C-methyltransferase,	R.communis	EEF52787.	0.042	10	132	3	YIDIAETARK DLSGGSISAEK GSLYVSYEWVTTDK
11	45.6	6.96	42.8	6.85	Cation efflux family protein	A.thaliana	NP_178070	0.052	14	144	5	LIWNHHEK PSSSPLSSGR ALYTISTWAR SGFILWFTANAMR+ Oxidation (M) VERAFVHIDFEFTHR
12	50.2	9.1	38.3	9.09	Zinc finger protein	R.communis	EEF38204	0.038	15	355	5	ILSNIK TALQFFK CGICKIFRPPR +Carbamidomethyl(C) HSTLIVTLSLILTTSVR MEPTNSQGSEVDFPMEAIALSTPPK+ Oxidation (M)
13	36.5	5.59	26.2	5.6	Peroxidase precursor	T. aestivum	CAI47635	0.048	13	255	4	IVEFHVAETFR QGCDASVLLK SNMDLLTGNK+ Oxidation (M) PVFDTNPAIDSK Deamidation N (6)
14	27.3	5.28	23.6	5.02	Ascorbate peroxidase2	Z.mays	NP_001105500	0.018	17	456	4	NCAPLMLR +Oxidation(M)+Carbamidomethyl(C) TGGPFGTMK +Oxidation(M) FFADYAEAHLK VALSGGHTLGRCHK
15	23.4	5.56	24.5	5.18	DHAR	A.thaliana	NP_001077564	0.032	16	420	5	ALLTLEEK MALEICVK+ Oxidation (M) PQFLDISPQGK LYHLQVALGHFK WVTDSDVIVGILEEK
16	27.2	5.18	18.2	5.55	Glutathione transferase	S.maritima	AAG41204	0.025	25	422	5	QMLPSAPK GTWSSPYVLR ETFPYNEIPCFK+ Carbamidomethyl (C) LLLQYNPVYKR AAYLQQVAEMFGTSLVLK+ Oxidation (M)
